# Supplementary material for: Genome-wide detection and characterization of positive selection in Korean Native Black Pig from Jeju Island
Source: BMC Genet. 2015 Jan 30;16(1):3. doi: 10.1186/s12863-014-0160-1 (PMC4314801; doi:10.1186/s12863-014-0160-1)
Supplement: Additional file 2: Table S3. — Summary of XP-EHH. [file 12863_2014_160_MOESM2_ESM.xlsx]

## Sheet: Sheet1
Chromosome	Window_Start	Window_End	# SNPs	Max XP-EHH	P-value	Genes in XP-EHH regions
2	122600000	122650000	580	4.55237	0.00492018	YTHDC2
5	8050000	8100000	771	4.76245	0.00389442	CYTH4
1	1150000	1200000	118	3.47219	0.00596217	WDR27
3	119450000	119500000	644	4.41141	0.00706765	C2orf70,CIB4
5	7950000	8000000	231	4.48743	0.00296256	CARD10
11	86550000	86600000	274	4.13758	0.00579047	GAS6,TMEM255B
17	61300000	61350000	426	4.20171	0.00841898	ZNF217
15	53750000	53800000	223	4.09221	0.00626178	CYP4V2,FAM149A
15	80800000	80850000	135	4.88339	0.000462582	GALNT3
5	150000	200000	858	4.71348	0.00447137	TBC1D22A
1	48050000	48100000	524	4.83637	0.00295211	MAN1A1
5	8150000	8200000	758	5.35244	0.0011539	C1QTNF6,RAC2
5	15050000	15100000	66	3.25941	0.00925164	CCNT1
15	80600000	80650000	137	3.53682	0.0052426	CSRNP3
12	17050000	17100000	162	3.3924	0.00714433	KANSL1
7	106200000	106250000	320	4.78906	0.00175061	ZDHHC22
7	39300000	39350000	427	4.40147	0.00656024	DNAH8
15	86350000	86400000	225	3.81593	0.00929168	GAD1
8	32550000	32600000	319	3.82161	0.00908968	U6,UBE2K
12	21100000	21150000	293	4.00015	0.00706975	ACLY,GAST,HAP1,JUP
15	81350000	81400000	185	3.4154	0.00668174	SCN9A
5	6300000	6350000	399	4.07707	0.00646378	PDGFB
15	76100000	76150000	212	4.87853	0.00134662	SLC4A10
15	97850000	97900000	225	3.91562	0.00814705	FRZB
15	80050000	80100000	115	3.46161	0.00616776	SCN3A
5	7750000	7800000	793	5.23729	0.00129814	LGALS2
15	88700000	88750000	509	4.25545	0.00754428	CDCA7
6	126050000	126100000	728	4.86713	0.00274052	AK5
16	19100000	19150000	405	4.62224	0.00404548	PDZD2
5	6150000	6200000	599	4.14905	0.00929368	SYNGR1
8	100000	150000	125	3.55349	0.00488281	ATP5I,PCGF3,SNORA28
3	129200000	129250000	632	4.22121	0.00894274	FAM49A
15	88950000	89000000	347	4.35998	0.00397253	U6
2	45400000	45450000	150	3.27071	0.00899465	C11orf58,PLEKHA7
3	120200000	120250000	481	4.59178	0.0043735	DTNB
8	33000000	33050000	696	4.37886	0.00721189	RHOH
5	5950000	6000000	730	4.12028	0.0099524	CACNA1I
14	12200000	12250000	658	4.84888	0.00288475	PTK2B,TRIM35
5	12800000	12850000	774	5.47937	0.000721189	BTBD11
15	82550000	82600000	159	3.81461	0.00287829	XIRP2
15	94050000	94100000	222	4.18865	0.00531915	CCDC141
11	83500000	83550000	934	4.16052	0.00980816	MYO16
3	121100000	121150000	317	5.1159	0.000538648	ADCY3
2	83650000	83700000	377	4.26389	0.00464584	SFXN1
1	236900000	236950000	264	4.5315	0.00289523	7SK
15	82450000	82500000	142	3.48158	0.00580798	XIRP2
15	88750000	88800000	391	4.48708	0.00302989	CDCA7
3	128300000	128350000	680	5.56938	0.000576951	SMC6,VSNL1
3	120600000	120650000	123	3.35759	0.0077611	DNMT3A
15	76200000	76250000	180	3.58069	0.00457442	DPP4
7	39400000	39450000	525	5.10306	0.00218675	DNAH8
8	32900000	32950000	362	4.57448	0.00262591	N4BP2
14	132350000	132400000	247	4.15958	0.00558847	SHOC2
5	100000	150000	985	4.3147	0.00836579	TBC1D22A,U6
8	32800000	32850000	520	4.17239	0.00896567	PDS5A
1	4600000	4650000	225	5.01245	0.0010773	PDE10A
2	110550000	110600000	329	3.92365	0.00801239	FAM174A
15	78050000	78100000	96	3.96446	0.00231291	FIGN
15	86450000	86500000	313	4.21171	0.00504982	GORASP2
7	103150000	103200000	131	3.20495	0.00991982	LIN52
1	300400000	300450000	304	3.97207	0.0076084	PBX3
8	33900000	33950000	707	4.55655	0.0053368	U6
15	94150000	94200000	345	4.02527	0.00680043	CCDC141
15	94100000	94150000	350	4.47207	0.00316456	CCDC141
5	8100000	8150000	736	4.75992	0.00403866	CYTH4,RAC2
8	32350000	32400000	519	4.57927	0.00481085	SMIM14,UGDH
11	76650000	76700000	803	4.33	0.00807731	TMTC4
15	108200000	108250000	140	3.84861	0.00277549	TMEFF2
5	6050000	6100000	660	4.76261	0.00375018	MGAT3,MIEF1
6	55500000	55550000	85	3.54685	0.00493421	NLRP5,NLRP8
18	25450000	25500000	350	3.93142	0.00787773	IQUB,NDUFA5
4	90900000	90950000	222	3.85019	0.00875303	MPZL1
5	16000000	16050000	46	3.2387	0.00961143	FMNL3,PRPF40B
16	27950000	28000000	146	3.41331	0.00673314	C5orf51,FBXO4
15	93500000	93550000	453	4.59934	0.00426416	OSBPL6
7	39200000	39250000	328	4.82205	0.00154861	GLO1
2	156300000	156350000	754	4.17638	0.00966393	SPINK9
8	400000	450000	198	3.48551	0.00575658	NAT8L,WHSC1
2	131000000	131050000	590	5.71951	0.00131205	ZNF474
15	87200000	87250000	133	3.45443	0.00632196	DYNC1I2
5	7850000	7900000	538	4.498	0.00546687	CARD10,MFNG
8	33250000	33300000	745	5.13076	0.00158661	APBB2,SNORD113
15	140500000	140550000	82	3.50777	0.00544819	NYAP2
2	131600000	131650000	579	5.27033	0.00196807	SNX24
15	87600000	87650000	182	3.51147	0.005294	DLX1,METAP1D
11	86500000	86550000	182	3.69317	0.00380345	ATP4B,GRK1
6	59250000	59300000	190	3.446	0.00642475	ACTRT2
15	140550000	140600000	242	4.10893	0.00605979	NYAP2
15	89350000	89400000	253	5.01414	0.000942634	OLA1
14	30500000	30550000	343	4.29126	0.00437651	FAM101A
15	87450000	87500000	239	3.8136	0.00942634	HAT1
11	83450000	83500000	741	4.55591	0.00548103	MYO16
3	121750000	121800000	329	4.13367	0.00592513	FAM228A,ITSN2
2	131500000	131550000	555	4.46724	0.00590422	SNX24
11	86600000	86650000	153	4.24215	0.00138775	GAS6
15	76150000	76200000	171	3.45465	0.00627056	DPP4
11	86150000	86200000	185	3.94753	0.00241571	CUL4A,F10,PCID2
3	24050000	24100000	360	3.87665	0.00855104	OTOA
8	4800000	4850000	615	4.34105	0.00793307	STK32B
14	12300000	12350000	319	4.1408	0.00572313	PTK2B
14	118850000	118900000	526	4.53935	0.00513886	R3HCC1L
4	24700000	24750000	147	3.28142	0.00873766	TRPS1
3	126200000	126250000	735	5.03805	0.00201933	LAPTM4A,MATN3,WDR35
5	17500000	17550000	159	3.36716	0.00750411	SLC4A8
5	19050000	19100000	171	3.29721	0.00848067	AMHR2,PRR13,SP1
14	12250000	12300000	443	4.35607	0.00699759	PTK2B
2	120000000	120050000	439	4.42464	0.0061229	SLC25A46
8	32150000	32200000	585	4.75044	0.00338946	WDR19
2	130650000	130700000	808	4.72153	0.00432713	FTMT
7	40050000	40100000	219	4.46706	0.00323189	KIF6
15	80750000	80800000	152	3.65517	0.00395765	GALNT3
8	33350000	33400000	651	5.05442	0.00187509	APBB2
3	127500000	127550000	296	4.84781	0.00148128	RDH14,U6
2	16550000	16600000	170	3.38587	0.00724712	ACP2
9	110050000	110100000	130	4.36141	0.00107936	CD36
3	128250000	128300000	488	6.04131	0.000765362	SMC6
3	128150000	128200000	996	4.90149	0.00259628	MSGN1
15	148300000	148350000	66	4.25723	0.00128495	USP40
1	224900000	224950000	195	3.20678	0.00986842	CH242-112J16.10,IFN-ALPHA-8,IFN-OMEGA-2
14	120200000	120250000	241	4.92779	0.00127929	SLC25A28
15	55050000	55100000	350	5.09619	0.00067331	TACC1
14	121500000	121550000	395	3.78175	0.00983033	PAX2
8	32300000	32350000	276	3.79309	0.00962833	KLB,LIAS,RPL9,UGDH
11	86700000	86750000	94	4.47258	0.000873766	RASA3
15	102450000	102500000	150	3.28178	0.00868627	CALCRL,U5
1	47900000	47950000	383	4.07602	0.00653111	MAN1A1
5	12850000	12900000	890	5.39308	0.000865426	BTBD11
11	71950000	72000000	503	4.16732	0.00907501	CLDN10
2	140350000	140400000	141	3.38432	0.00729852	5S_rRNA,RAD50
7	39050000	39100000	301	4.44013	0.00343388	BTBD9
18	25800000	25850000	431	4.53352	0.0052482	SLC13A1
5	5850000	5900000	606	4.41675	0.00677917	CACNA1I,ENTHD1
14	12500000	12550000	560	4.19131	0.00874699	CLU,GULO,SCARA3
8	33300000	33350000	931	5.08978	0.00173085	APBB2
16	19150000	19200000	208	6.42454	6.7331e-05	PDZD2
15	95100000	95150000	176	3.46809	0.00611637	CWC22
11	85750000	85800000	172	5.88922	0.000102796	TUBGCP3
16	19050000	19100000	285	4.60859	0.00222192	PDZD2
14	14600000	14650000	183	4.1427	0.00174753	MSRA
1	308650000	308700000	188	3.19824	0.00997122	BLG,GLT6D1,LCN9
3	126150000	126200000	210	5.0166	0.000875303	LAPTM4A
11	86450000	86500000	218	4.13618	0.0058578	TMCO3
6	125400000	125450000	459	6.19053	0.000546687	DNAJB4,GIPC2,U6
15	86400000	86450000	197	3.54579	0.00498561	GAD1
3	128350000	128400000	761	6.41895	0.000144238	VSNL1
10	45400000	45450000	431	4.44026	0.00601356	KIAA1462
7	105650000	105700000	553	4.10509	0.00962169	ESRRB
11	86750000	86800000	105	4.0295	0.00200452	RASA3
10	46000000	46050000	306	4.38886	0.00363587	SVIL
15	80350000	80400000	144	4.16787	0.00169613	SCN2A
15	80650000	80700000	98	3.59655	0.00447163	CSRNP3
3	128200000	128250000	687	4.80528	0.0034617	GEN1,SMC6
7	40100000	40150000	173	4.23049	0.00143914	KIF6
12	5000000	5050000	406	4.22503	0.00820031	PRPSAP1,SPHK1,UBE2O
5	12350000	12400000	747	4.20445	0.00908698	BPIFC,RTCB
4	84100000	84150000	711	4.2493	0.00865426	MRPL15
5	7800000	7850000	588	5.35354	0.0017494	CDC42EP1,LGALS2
2	20100000	20150000	199	5.29811	0.000308388	HSD17B12
2	130800000	130850000	504	4.38681	0.00677892	SRFBP1
15	43250000	43300000	204	4.24088	0.0047805	DEFB1
5	7450000	7500000	1042	4.19061	0.00951969	ANKRD54,EIF3L
2	124100000	124150000	647	4.368	0.00735612	TRIM36
8	32600000	32650000	239	4.85996	0.00141395	UBE2K
2	17350000	17400000	164	3.31004	0.00822368	AMBRA1
9	110000000	110050000	437	4.67151	0.00360813	CD36,CH242-168I5.2
2	83550000	83600000	335	3.81686	0.00922435	HRH2
3	120150000	120200000	417	4.8531	0.00284277	ASXL2
15	75950000	76000000	95	3.85764	0.0026213	SLC4A10
15	81300000	81350000	150	3.77577	0.00328947	SCN9A
12	14050000	14100000	476	4.1564	0.00918434	PSMD12
12	4050000	4100000	546	4.61216	0.00415482	SEPT9
3	850000	900000	446	4.54929	0.00502952	ZFAND2A
10	45050000	45100000	513	4.63182	0.00393615	MAP3K8
14	124450000	124500000	154	3.45552	0.00621916	SH3PXD2A
2	139600000	139650000	533	4.1418	0.00940302	ACSL6
5	500000	550000	645	4.19211	0.00937545	GTSE1,PKDREJ,TTC38
17	59350000	59400000	351	3.80469	0.009561	ATP9A
5	7900000	7950000	403	6.11758	0.000656024	CARD10,GGA1
6	49400000	49450000	38	3.32906	0.00801809	TMEM143
18	25400000	25450000	301	3.94369	0.00767573	ASB15,LMOD2
15	89400000	89450000	113	3.56337	0.00472862	OLA1
18	25750000	25800000	363	4.69577	0.0019526	SLC13A1
3	121000000	121050000	473	4.2	0.00852832	DNAJC27
15	108150000	108200000	59	3.31691	0.00817229	TMEFF2
11	86100000	86150000	139	3.27613	0.00884046	CUL4A,GRTP1,LAMP1
10	10300000	10350000	534	4.22586	0.00809097	RRP15
15	53800000	53850000	294	4.53953	0.00276057	FAM149A,SNORA31,TLR3
15	55200000	55250000	170	3.31001	0.00827508	FGFR1IIIC
12	4950000	5000000	130	3.30839	0.00832648	UBE2O
4	27750000	27800000	515	4.12054	0.00951236	CSMD3
8	32850000	32900000	485	4.78316	0.00328012	N4BP2
11	86200000	86250000	257	4.23755	0.00484783	F10,F7,MCF2L
8	33150000	33200000	615	4.84604	0.00302899	RBM47
12	24000000	24050000	130	3.29083	0.00863487	CDK5RAP3,PRR15L
3	134050000	134100000	318	4.4462	0.00336655	E2F6
11	86250000	86300000	283	4.02171	0.00686776	MCF2L
8	33400000	33450000	680	4.3495	0.00778884	APBB2,NSUN7
11	86350000	86400000	141	3.86071	0.0025699	ADPRHL1
7	39350000	39400000	390	3.81998	0.00915702	DNAH8
5	19350000	19400000	341	3.83025	0.00902235	CALCOCO1
