# Supplementary material for: Genome-wide detection and characterization of positive selection in Korean Native Black Pig from Jeju Island
Source: BMC Genet. 2015 Jan 30;16(1):3. doi: 10.1186/s12863-014-0160-1 (PMC4314801; doi:10.1186/s12863-014-0160-1)
Supplement: Additional file 3: Table S4. — Summary of XP-CLR. [file 12863_2014_160_MOESM3_ESM.xlsx]

## Sheet: Sheet1
Chromosome	Window_Start	Window_End	# SNPs	XP-CLR	Genes in XP-CLR region
14	119976037	120026037	110	89.9494	CNNM1
15	87875922	87925922	387	93.9986	ITGA6,PDK1
3	120225070	120275070	277	290.954	DTNB
15	86375922	86425922	172	164.138	GAD1
3	121875070	121925070	280	120.137	C2orf44,FKBP1B
5	7825258	7875258	400	92.3448	MFNG
7	39378197	39428197	389	88.9471	DNAH8
3	128225070	128275070	400	471.747	GEN1,SMC6
10	45425688	45475688	400	83.1515	KIAA1462
12	24175117	24225117	140	122.103	SKAP1,SNX11
12	24225117	24275117	205	131.212	CBX1
5	7025258	7075258	327	228.542	PLA2G6
15	76125922	76175922	215	86.7428	DPP4
3	127525070	127575070	282	225.769	RDH14
1	85675028	85725028	229	92.5831	CDC40
4	90377018	90427018	400	82.1551	SFT2D2
12	4325117	4375117	91	83.5458	MGAT5B
1	241075028	241125028	295	102.377	GLDC
1	87075028	87125028	147	160.387	TRAF3IP2
15	80625922	80675922	83	88.9679	CSRNP3
15	85175922	85225922	290	101.37	METTL5,SSB
1	83375028	83425028	186	122.442	GL
11	86178913	86228913	254	89.4835	F10,F7,PCID2
1	241375028	241425028	371	181.92	TPD52L3
1	242725028	242775028	377	108.274	JAK2
3	121175070	121225070	319	182.694	ADCY3,CENPO,PTRHD1
7	104578197	104628197	400	83.7622	FLVCR2
1	233625028	233675028	400	170.498	TYRP1
15	93525922	93575922	344	173.56	OSBPL6
5	7875258	7925258	400	189.186	CARD10,GGA1
3	120975070	121025070	198	143.784	DNAJC27
11	86078913	86128913	163	111.458	GRTP1,LAMP1
15	89825922	89875922	335	126.846	WIPF1
1	45625028	45675028	376	91.0396	TBC1D32
12	24025117	24075117	177	82.2517	CDK5RAP3,SP2
7	106028197	106078197	384	83.0129	C14orf166B
3	120625070	120675070	248	228.211	DNMT3A
14	120076037	120126037	354	120.226	GOT1
12	1725117	1775117	400	79.8734	RPTOR
1	82225028	82275028	197	134.019	CD24
9	31676659	31726659	337	164.268	FAM76B
5	1275258	1325258	332	102.845	UPK3A
5	12825258	12875258	400	98.7416	BTBD11
15	86975922	87025922	349	89.6191	DCAF17
11	84978913	85028913	92	98.2312	TEX29
15	87475922	87525922	309	128.873	HAT1
X	8876655	8926655	169	113.604	ARHGAP6
7	5728197	5778197	400	131.312	H3F3C
2	83529505	83579505	82	90.1661	HRH2
5	6025258	6075258	400	380.827	ATF4,MIEF1,RPS19BP1
2	83629505	83679505	200	88.9155	SFXN1
9	32376659	32426659	148	93.3649	CCDC82
1	83325028	83375028	156	91.2761	SEC63
3	122175070	122225070	329	156.697	KLHL29
13	12175168	12225168	89	103.025	7SK,NR1D2
1	83425028	83475028	137	81.1829	GL
5	18975258	19025258	282	85.7343	SP1,SP7
8	85975468	86025468	312	97.9535	ARHGAP10
18	25478307	25528307	285	101.814	IQUB,NDUFA5
15	94125922	94175922	336	196.826	CCDC141
3	121675070	121725070	273	101.426	ITSN2
5	8075258	8125258	400	158.057	CYTH4
2	16979505	17029505	191	121.588	LRP4
7	3128197	3178197	317	127.859	PPP1R3G
12	24725117	24775117	298	138.018	HOXB1,HOXB2,HOXB3
2	119979505	120029505	289	156.473	SLC25A46
16	433563	483563	72	95.1888	CTNND2
2	85429505	85479505	142	148.806	FAM169A,GFM2,NSA2
7	4828197	4878197	400	163.585	RIOK1
11	83478913	83528913	400	121.094	MYO16
11	83428913	83478913	400	106.143	MYO16
15	93575922	93625922	299	132.319	OSBPL6
14	120426037	120476037	400	106.644	ABCC2,Y_RNA
12	17875117	17925117	293	186.608	LYZL6,RPRML
15	89775922	89825922	400	173.101	WIPF1
3	120375070	120425070	395	144.733	DTNB
14	118976037	119026037	400	114.992	LOXL4,R3HCC1L
3	128375070	128425070	400	388.173	VSNL1
8	85575468	85625468	262	121.734	NR3C2
15	88725922	88775922	360	308.177	CDCA7
1	232175028	232225028	170	202.886	NFIB
3	121775070	121825070	199	164.94	FAM228A
3	119425070	119475070	400	307.945	C2orf70,CIB4
15	94625922	94675922	299	104.367	ZNF385B
1	84275028	84325028	146	147.963	ARMC2
4	114027018	114077018	233	81.4634	IGSF3
12	15525117	15575117	302	107.625	TANC2
1	85875028	85925028	116	99.7124	DDO
3	126175070	126225070	258	99.8924	LAPTM4A,MATN3
2	139579505	139629505	400	84.9622	ACSL6
12	22125117	22175117	280	126.523	CCR7,SMARCE1,U6
15	93625922	93675922	289	90.2305	OSBPL6,PRKRA
1	81975028	82025028	300	138.8	AIM1,U6
5	5875258	5925258	396	86.7986	CACNA1I
6	143225796	143275796	400	101.394	C8A
15	89875922	89925922	293	105.96	CHRNA1
5	15075258	15125258	111	87.2581	CCNT1,LINC00935
18	15978307	16028307	288	93.4104	LRGUK
14	30526037	30576037	192	79.3933	FAM101A
15	76025922	76075922	152	129.624	SLC4A10
3	119375070	119425070	400	107.291	CIB4
1	86275028	86325028	165	162.483	RPF2
3	128275070	128325070	320	331	SMC6
4	22127018	22177018	400	132.882	EXT1
15	94175922	94225922	276	119.1	CCDC141
12	16775117	16825117	78	91.2692	CD61,MYL4
9	109976659	110026659	293	146.658	CH242-168I5.2
5	6425258	6475258	265	162.522	NPTXR
14	132226037	132276037	184	103.854	PDCD4,SHOC2
5	19325258	19375258	273	105.187	CALCOCO1
12	4025117	4075117	400	147.102	SEPT9
6	143125796	143175796	400	85.9721	C8B,DAB1
14	12276037	12326037	367	85.519	PTK2B
14	132326037	132376037	259	83.2325	SHOC2
15	76175922	76225922	117	94.0823	DPP4
10	10275688	10325688	365	196.865	RRP15
4	70077018	70127018	243	81.7805	U6
5	6175258	6225258	400	303.815	RPL3,SNORD43,snoU83B
1	241425028	241475028	313	119.338	IL33
2	119129505	119179505	192	125.704	MAN2A1
5	8125258	8175258	400	134.416	RAC2
8	86025468	86075468	276	148.187	ARHGAP10
1	92825028	92875028	188	103.528	SNAP91
12	21925117	21975117	400	92.7686	KRT23
14	120876037	120926037	127	91.6401	BLOC1S2,CWF19L1,PKD2L1
12	22225117	22275117	253	93.2993	TNS4
12	20975117	21025117	400	98.5815	DNAJC7,NKIRAS2,ZNF385C
12	1475117	1525117	205	102.472	AATK,BAIAP2,ssc-mir-338
5	675258	725258	227	85.7215	WNT7B
2	139979505	140029505	360	177.033	SLC22A4
5	7725258	7775258	257	87.7989	5S_rRNA
15	76375922	76425922	224	106.338	FAP,IFIH1
14	80626037	80676037	223	83.5306	PSAP
12	4825117	4875117	338	80.7436	CYGB,PRCD,RHBDF2
15	87575922	87625922	140	85.7556	DLX1,METAP1D
12	15375117	15425117	289	122.143	ACE,CYB561
3	128325070	128375070	400	528.971	VSNL1
15	75975922	76025922	146	104.807	SLC4A10
18	17178307	17228307	155	102.326	CHCHD3
3	121025070	121075070	388	314.972	DNAJC27
2	16529505	16579505	106	109.716	ACP2,LXR
15	88925922	88975922	320	244.965	U6
4	33677018	33727018	324	84.9033	7SK
3	121825070	121875070	313	231.959	PFN4,TP53I3
5	6825258	6875258	400	98.9925	KCNJ4
14	119926037	119976037	366	118.939	CNNM1
3	77075070	77125070	382	96.1685	ARHGAP25
4	22077018	22127018	400	138.5	EXT1
1	84475028	84525028	276	105.979	CEP57L1
17	10930411	10980411	252	94.5377	ADAM18
8	86125468	86175468	170	148.043	PRMT10
1	97175028	97225028	139	82.6052	SH3BGRL2
16	19033563	19083563	269	172.585	PDZD2
15	89375922	89425922	130	156.382	OLA1
10	10475688	10525688	384	122.748	7SK,TGFB2
15	89625922	89675922	205	143.26	GPR155
15	89525922	89575922	161	122.909	CIR1
1	93475028	93525028	214	125.789	UBE3D
10	10425688	10475688	400	151.804	TGFB2
2	130779505	130829505	400	95.0045	SRFBP1
13	10925168	10975168	44	83.6129	U6
15	87225922	87275922	143	81.9813	DYNC1I2
13	12125168	12175168	116	109.194	NKIRAS1
1	83575028	83625028	127	101.171	SNX3
16	19083563	19133563	340	222.175	PDZD2
15	88375922	88425922	369	154.247	RAPGEF4
10	45375688	45425688	282	103.447	5S_rRNA,KIAA1462
2	17279505	17329505	197	156.919	AMBRA1
15	94025922	94075922	233	175.324	CCDC141
2	120779505	120829505	150	115.965	CAMK4
3	59175070	59225070	400	151.73	ZAP70
15	82575922	82625922	101	87.0606	XIRP2
14	12426037	12476037	400	96.9736	EPHX2
3	125975070	126025070	400	124.984	SDC1
15	76775922	76825922	239	116.336	5S_rRNA,KCNH7
13	12375168	12425168	78	93.7267	THRB
9	50826659	50876659	170	106.876	ARCN1,IFT46,TMEM25,TTC36
3	125925070	125975070	400	126.794	PUM2
15	86575922	86625922	167	79.4468	TLK1
5	4975258	5025258	400	87.0786	snoU13
10	45025688	45075688	363	168.903	MAP3K8
15	90275922	90325922	161	90.9181	ATF2,ATP5G3
17	64280411	64330411	400	129.903	TFAP2C
1	97125028	97175028	64	88.0456	SH3BGRL2
15	84375922	84425922	400	209.424	NOSTRIN
1	45725028	45775028	331	89.0238	TBC1D32
3	51025070	51075070	400	91.5614	C2orf40
X	8826655	8876655	400	119.347	ARHGAP6
16	19133563	19183563	346	189.222	PDZD2
3	121375070	121425070	281	116.58	NCOA1
5	15925258	15975258	383	154.105	FAM186B,SPATS2
15	93675922	93725922	186	95.3005	DFNB59,FKBP7,PLEKHA3,PRKRA
15	90225922	90275922	68	88.4271	ATF2
5	15325258	15375258	302	82.0799	CCDC65,FKBP11,RND1
4	132477018	132527018	400	96.1634	DPYD
15	84575922	84625922	210	107.008	ABCB11
11	86578913	86628913	174	127.291	GAS6
6	143175796	143225796	400	103.93	C8A,C8B
14	120476037	120526037	378	115.558	ABCC2,DNMBP
2	16679505	16729505	184	96.9868	U6
12	21875117	21925117	344	109.013	KRT12,KRT20
2	120829505	120879505	400	348.278	STARD4
3	121925070	121975070	290	194.278	MFSD2B,UBXN2A
5	7925258	7975258	132	90.8751	CARD10
12	3975117	4025117	400	81.7081	SEPT9
3	128775070	128825070	236	190.647	U6
15	84525922	84575922	325	106.687	ABCB11
5	7175258	7225258	216	197.194	BAIAP2L2,PICK1,SLC16A8
4	84327018	84377018	350	90.8397	ATP6V1H
15	101525922	101575922	178	81.4902	CH242-9E10.1,ZC3H15
3	121225070	121275070	258	152.184	NCOA1
3	92525070	92575070	264	81.0551	CHAC2,ERLEC1
5	6325258	6375258	381	95.4493	APOBEC3H,CBX7,PDGFB
4	21927018	21977018	400	87.3787	5S_rRNA
12	22175117	22225117	381	166.785	SMARCE1
15	76225922	76275922	202	82.8628	DPP4
14	30476037	30526037	183	94.5913	FAM101A
7	4978197	5028197	400	91.7557	DSP,SNRNP48,U6
4	122077018	122127018	400	132.304	SCAMC-1
15	94075922	94125922	222	216.132	CCDC141
3	122125070	122175070	378	96.8923	KLHL29
3	128425070	128475070	400	252.069	RAD51AP2
15	91475922	91525922	182	86.325	SNORA31
1	84775028	84825028	128	114.205	MICAL1,PPIL6,SMPD2,ZBTB24
7	4578197	4628197	314	104.819	RREB1
